# Supplementary material for: Conservation Genomics of a Threatened Rhododendron: Contrasting Patterns of Population Structure Revealed From Neutral and Selected SNPs
Source: Front Genet. 2020 Sep 4;11:757. doi: 10.3389/fgene.2020.00757 (PMC7500208; doi:10.3389/fgene.2020.00757)
Supplement: Supplementary file 1 [file Table_1.XLSX]

## Sheet: Sheet1
Barcode	Filename	Total	NoRadTag	LowQuality	Retained	Locus Number	Locus Coverage	sd.	Locus
TATAAT	MYPFZ49	7100926	43481	552	7056893	184822	24.18	23.48	4377597(62.4%)
TCGAAG	MYPFZ50	6950346	38784	536	6911026	160794	24.38	23.39	3830201(55.7%)
TCGGCA	MYPFZ51	7251034	63884	547	7186603	163669	24.91	24.09	3988987(55.9%)
TGACCA	MYPFZ52	8103720	73346	659	8029715	173867	25.87	25.02	4390438(55.1%)
CAACTA	MYPFZ54	7328606	56033	535	7272038	164816	25.87	25.3	4162373(57.6%)
CACCGG	MYPFZ55	6800586	58682	507	6741397	164511	24.1	22.98	3878417(57.9%)
CACTCA	MYPFZ58	4720680	47395	337	4672948	116286	22.43	20.85	2557758(55.2%)
CATGGC	MYPFZ59	1958996	31266	420	1927310	33977	28.72	36.8	943429(49.7%)
CCAACA	MYPFZ60	7221108	52594	546	7167968	176763	25.06	23.97	4328798(60.7%)
CTAGCT	MYPFZ61	8278888	54892	636	8223360	206048	26.88	26.97	5406237(66.1%)
CTCAGA	MYPFZ62	6506880	50424	517	6455939	172709	24.22	23.11	4095149(63.9%)
GATCAG	MYPFZ63	4036574	61931	308	3974335	118454	20.98	19.29	2435980(61.7%)
GGCTAC	MYPFZ65	4483290	32389	320	4450581	133443	20.97	19.81	2742676(62.1%)
GTAGAG	MYPFZ66	3861138	42200	285	3818653	132171	19.12	18.23	2482081(65.7%)
GTCCGC	MYPFZ67	7109154	55120	527	7053507	197077	22.83	22.56	4394270(62.8%)
GTGGCC	MYPFZ71	2787330	100554	815	2685961	26287	58.41	48.1	1362133(52.6%)
GGTAGC	MYPFZ73	5928022	56718	463	5870841	175555	22.11	21.23	3802205(65.4%)
GCCAAT	MYPFZ74	3378012	20208	272	3357532	102073	19.2	18.47	1924323(57.6%)
ATCACG	MYPFZ76	6754586	44937	167	6709482	153898	26.66	26.16	4013534(60.2%)
ACAGTG	MYPFZ77	5189650	40653	117	5148880	128004	24.65	25.35	3092653(60.5%)
AGTCAA	MYPFZ78	2808008	18120	61	2789827	91600	21.49	21.68	1940607(70.0%)
AGTTCC	MYPFZ79	6064908	69170	128	5995610	143999	26.67	27.49	3753152(63.3%)
ATGAGC	MYPFZ80	8992626	134891	191	8857544	192821	28.24	28.71	5317678(60.9%)
TTAGGC	MYPFZ81	9309774	98197	228	9211349	221718	28.23	28.96	6119078(67.1%)
TATAAT	MYPFZ82	7760170	52971	185	7707014	155071	29.06	29.04	4394854(57.4%)
TCGAAG	MYPFZ83	6494638	62078	136	6432424	144133	27.93	28.07	3927709(61.6%)
TCGGCA	MYPFZ84	10135756	82029	237	10053490	189938	29.43	30.29	5446730(54.6%)
TGACCA	MYPFZ87	9325688	88266	208	9237214	191478	29.16	29.8	5440695(59.4%)
CAACTA	MYPFZ88	11207120	96348	245	11110527	216248	32.69	33.35	6863636(62.2%)
CACCGG	MYPFZ90	8439024	61786	222	8377016	177093	30.31	30.77	5224482(62.8%)
CACTCA	MYPFZ95	3918916	50832	95	3867989	109787	24.75	24.69	2665285(69.7%)
CATGGC	MYPFZ97	8487570	106784	168	8380618	200410	29.79	30.34	5827258(70.4%)
CCAACA	MYPFZ98	4557324	62762	84	4494478	129861	23.92	24.27	3048897(68.5%)
CTAGCT	MYPFZ99	5032370	52788	126	4979456	137997	23.74	23.48	3220835(65.3%)
CTCAGA	MYPFZ100	9881560	76606	226	9804728	213232	30.03	30.5	6238381(64.1%)
GATCAG	MYPFZ101	6203874	70857	139	6132878	174143	24.07	24.97	4105793(67.6%)
GGCTAC	MYPFZ103	6669164	55176	139	6613849	157760	24.75	24.71	3810242(58.1%)
GTAGAG	MYPFZ104	4195138	39134	93	4155911	126744	20.13	21	2500448(60.7%)
GTCCGC	MYPFZ106	9259696	65396	188	9194112	232487	25.65	26.86	5804968(63.6%)
GTGGCC	MYPFZ107	6234020	97972	145	6135903	171203	22.15	22.5	3707094(61.4%)
GGTAGC	MYPFZ108	5429432	40950	111	5388371	157788	22.13	22.55	3421826(64.0%)
GCCAAT	MYPFZ109	2832758	17380	60	2815318	100423	19.3	18.87	1906910(68.1%)
ATCACG	MYPFZ110	5036762	27944	20	5008798	166235	19.46	17.28	3160391(63.4%)
ACAGTG	MYPFZ112	5360524	28121	24	5332379	174718	19.51	17.11	3330837(62.8%)
AGTCAA	MYPFZ10	5145560	40468	18	5105074	174504	19.69	17.6	3356498(66.2%)
AGTTCC	MYPFZ11	4426814	47409	16	4379389	160099	18.23	16.27	2859927(66.0%)
ATGAGC	MYPFZ13	3937062	56862	15	3880185	153787	18.6	16.03	2801468(73.2%)
TTAGGC	MYPFZ14	4054952	42418	12	4012522	147109	18.43	15.98	2656430(66.9%)
TATAAT	MYPFZ17	5210308	33356	15	5176937	175454	19.01	17.17	3260531(63.4%)
TCGAAG	MYPFZ18	4855976	39182	23	4816771	162700	18.72	16.65	2969498(62.1%)
TCGGCA	MYPFZ19	3869294	43095	17	3826182	126199	18.76	16.61	2314532(60.9%)
TGACCA	MYPFZ23	3129458	41837	15	3087606	114137	17.77	15.22	1988134(65.1%)
CAACTA	MYPFZ24	4750814	43976	18	4706820	154361	20	17.29	3013302(64.5%)
CACCGG	MYPFZ25	4344412	66906	27	4277479	145375	19	16.28	2701006(63.7%)
CACTCA	MYPFZ26	4784356	62005	15	4722336	149975	19.25	16.7	2822277(60.4%)
CATGGC	MYPFZ27	5838146	63686	29	5774431	177587	20.11	18.22	3486104(61.0%)
CCAACA	MYPFZ28	4306360	58409	13	4247938	153266	19.53	16.88	2924348(69.5%)
CTAGCT	MYPFZ30	4736324	48838	24	4687462	154205	19.7	17.37	2965822(63.8%)
CTCAGA	MYPFZ31	4575298	67087	11	4508200	137480	19.7	17.49	2644654(59.3%)
