# Supplementary material for: Conservation Genomics of a Threatened Rhododendron: Contrasting Patterns of Population Structure Revealed From Neutral and Selected SNPs
Source: Front Genet. 2020 Sep 4;11:757. doi: 10.3389/fgene.2020.00757 (PMC7500208; doi:10.3389/fgene.2020.00757)
Supplement: Supplementary file 2 [file Data_Sheet_1.ZIP]

Archive with 4 entries (3 files):
- Supplementary S2/
- Supplementary S2/deltaK_all loci.pdf
- Supplementary S2/deltaK_neutral loci.pdf
- Supplementary S2/deltaK_selected loci.pdf
